# Supplementary material for: ATRT–SHH comprises three molecular subgroups with characteristic clinical and histopathological features and prognostic significance
Source: Acta Neuropathol. 2022 Apr 30;143(6):697–711. doi: 10.1007/s00401-022-02424-5 (PMC9107423; doi:10.1007/s00401-022-02424-5)
Supplement: Supplementary file 2 — Supplementary file2 (XLSX 30 KB) [file 401_2022_2424_MOESM2_ESM.xlsx]

## Sheet: Tabelle1
ATRT#	Diagnosis	Sex	Location	Age (Years)	SMARCB1	SENTRIX_ID	850k Group	Calibrated Score	cluster SD:kmeans	22q Alterations 850k	Further Copy Number Alterations 850k	SMARCB1 FISH	SMARCB1 Sequencing	SMARCB1 MLPA	Time (death)	Event (death)	Gross total resection		Tumor Volume Dim1	Tumor Volume Dim2	Tumor Volume Dim3	Volume (cm3)		Olig2	GFAP	synaptophysin	ASCL1
9	ATRT	male	supratentorial	1	negative	9407201021_R05C01	SHH	0.99	SHH-1A	delSMARCB1	no further alterations	WT	WT	delEx1_Ex7	25	1	0							negative	positive		negative
21	ATRT	female	supratentorial	1	negative	3999078159_R02C02	SHH	0.99	SHH-1A	delSMARCB1;del22q	no further alterations	homozygous deletion	WT		2	1	0							negative	focal		negative
24	ATRT	female	supratentorial	1	negative	3998523032_R03C02	SHH	0.99	SHH-1A	delSMARCB1;del22q	no further alterations		WT		34	1	1		4.7	6.5	8	122.2		negative	negative		positive
53	ATRT	male	infratentorial and supratentorial	0	negative	200397860050_R03C02	SHH	0.99	SHH-2	WT	no further alterations	WT	NM_003073.5:c.118C>T(p.Arg40Ter) (Exon 2) homozygous		27	1	1		3.5	4	4	28					negative
56	ATRT	female	infratentorial	0	negative	200397860050_R04C02	SHH	0.96	SHH-1A	WT	no further alterations	WT	NM_003073.5:c.472C>T (p.Arg158Ter) (Exon 4) homozygous		11	1	1		4.4	2.7	2.8	16.632		negative	negative		focal
61	ATRT	female	infratentorial and supratentorial	1	negative	9407201021_R06C01	SHH	0.99	SHH-2	WT	no further alterations	WT	NM_003073.5:c.157C>T(p.Arg53Ter) (Exon 2) homozygous		45	1	0		4.5	3.5	6.5	51.1875
62	ATRT	male	supratentorial	0	negative	9407201021_R04C02	SHH	0.99	SHH-1A	WT	no further alterations	WT	WT	delEx5; delEx5	10	1	0		3.6	4.5	3.4	27.54					negative
65	ATRT	female	infratentorial and supratentorial	0	negative	9407201022_R01C01	SHH	0.99	SHH-2	delSMARCB1;delSMARCB1	no further alterations	heterozygous deletion	WT	delEx1-Ex5; delEx1-Ex5	6	1	1		4.5	6.4	4.5	64.8					focal
67	ATRT	female	infratentorial	3	negative	202066270002_R04C01	SHH	0.96	SHH-1B	delSMARCB1;del22q	no further alterations				61	1	1		6.7	4.9	4.8	78.792
75	ATRT	male	infratentorial and supratentorial	3	negative	202081130013_R05C01	SHH	0.84	SHH-1B	del22q	chr10 loss	heterozygous deletion	NM_003073.5:c.157C>T(p.Arg53Ter) (Exon 2)	delEx1-Ex9	46	1	0		4.8	3.8	6.3	57.456		negative	negative	negative	positive
76	ATRT	male	infratentorial and supratentorial	0	negative	9407201022_R02C02	SHH	0.99	SHH-2	WT	no further alterations	WT	NM_003073.5:c.157C>T(p.Arg53Ter) (Exon 2)	delTBX1_SMARCB1	8	1	1		6	4.7	5	70.5		negative	negative	negative	negative
80	ATRT	male	infratentorial and supratentorial	0	negative	9407201021_R03C01	SHH	0.99	SHH-2	delSMARCB1;delSMARCB1	no further alterations	WT	WT	delExon1; delExon1	1	1	0		7	7	4	98		focal	negative	negative	focal
103	ATRT	female	supratentorial	0	negative	3998523032_R05C02	SHH	0.99	SHH-1A	WT	no further alterations	WT	NM_003073.5:c.601C>T(p.Arg201Ter) (Exon 5) homozygous	WT	12	1	1		4.5	3.8	5.8	49.59		focal	focal	negative	negative
113	ATRT	female	supratentorial	14	negative	9407201021_R06C02	SHH	0.93	SHH-1B	WT	1q gain, 4p loss	WT	NM_003073.5:c.118C>T(p.Arg40Ter) (Exon 2) homozygous	WT	99	0								positive	negative	negative	positive
115	ATRT	male	supratentorial	2	negative	9407201022_R03C01	SHH	0.99	SHH-1A	delSMARCB1;delSMARCB1	no further alterations	heterozygous deletion	WT	delSMARCB1; delExon4_Exon5	30	1	1
118	ATRT	female	infratentorial	0	negative	3998523032_R06C02	SHH	0.99	SHH-2	WT	no further alterations	WT	NM_003073.5:c.141C>A(p.Tyr47Ter) (Exon 2) homozygous	WT	0	1	0		2.2	2.7	2.1	6.237
139	ATRT	male	infratentorial and supratentorial	1	negative	200397860051_R06C01	SHH	0.99	SHH-2	del22q	no further alterations	heterozygous deletion	NM_003073.5:c.1144del(p.Ala382ProfsTer101) (Exon 9)	delTBX1_NIPSNAP1	91	0	0		3.3	3	5	24.75		negative	negative	negative	focal
160	ATRT	female	supratentorial	1	negative	3999543053_R06C02	SHH	0.99	SHH-2	del22q	no further alterations	heterozygous deletion	NM_003073.5:c.815del(p.Asn272ThrfsTer24) (Exon 7)	not evaluable	9	1	0		k.A.	k.A.	k.A.			focal	negative		positive
162	ATRT	male	infratentorial	1	negative	200397860051_R05C02	SHH	0.99	SHH-2	WT	no further alterations	WT	WT	delEx6;delEx6	7	1	0		2.1	2.4	4.5	11.34		negative	negative	negative	positive
170	ATRT	male	supratentorial	2	negative	3999834063_R06C01	SHH	0.99	SHH-1A	WT	no further alterations	WT	WT	delEx2; delEx2	70	0	1		6	5.5	6.2	102.3		negative	negative	negative	positive
173	ATRT	female	supratentorial	1	negative	3998909027_R03C02	SHH	0.99	SHH-1A	del22q	no further alterations	heterozygous deletion			64	0								positive	negative	negative	positive
179	ATRT	female	infratentorial and supratentorial	0	negative	202128330095_R01C01	SHH	0.99	SHH-2	delSMARCB1;delSMARCB1	no further alterations	homozygous deletion	WT		13	1	0		4.6	4	4.3	39.56		negative			negative
185	ATRT	male	supratentorial	3	negative	3998919099_R05C01	SHH	0.99	SHH-1B	delSMARCB1;delSMARCB1	no further alterations	homozygous deletion	WT	delSMARCB1;delSMARCB1	74	0								negative	negative	negative	negative
194	ATRT	female	supratentorial	1	negative	3998568167_R06C01	SHH	0.99	SHH-1A	del22q	no further alterations	heterozygous deletion			20	0	0		10	7	8.3	290.5		focal	positive		negative
197	ATRT	male	supratentorial	1	negative	200091640033_R02C01	SHH	0.99	SHH-1A	WT	no further alterations	WT	WT	delEx2;delEx2	23	1	1		2.6	1.9	2.3	5.681		positive	positive	negative	negative
199	ATRT	male	supratentorial	6	negative	200091640033_R03C01	SHH	0.99	SHH-1B	del22q	no further alterations	heterozygous deletion	NM_003073.5:c.601C>T(p.Arg201Ter) (Exon 5)	delPPIL2_NIPSNAP1	50	0	1		8.1	7.2	9.5	277.02		focal	negative	negative	positive
204	ATRT	female	supratentorial	1	negative	200091640033_R01C01	SHH	0.99	SHH-1A	WT	no further alterations	WT	NM_003073.5:c.157C>T(p.Arg53Ter) (Exon 2) homozygous	WT	12	1	1		8.6	7	6	180.6		positive	positive	negative	negative
206	ATRT	male	supratentorial	2	negative	200325530148_R05C02	SHH	0.99	SHH-1A	delSMARCB1;delSMARCB1	no further alterations	WT	WT	delEx1; delLZTR1_Ex1 (SMARCB1)	14	0	0		3.2	2.5	2.5	10		negative	negative	negative	negative
214	ATRT	female	infratentorial and supratentorial	0	negative	200394970095_R03C01	SHH	0.99	SHH-2	del22q	no further alterations	WT	WT	delEx4_Ex5; delTBX1_SEZ6L	12	1	0		3.7	4.5	2.5	20.8125		negative	negative	negative	focal
218	ATRT	male	supratentorial	1	negative	200394970034_R03C02	SHH	0.99	SHH-1A	delSMARCB1;delSMARCB1	no further alterations	homozygous deletion	WT	delSMARCB1	8	1	1		3.6	4.2	3.8	28.728		positive	positive	negative	negative
219	ATRT	male	supratentorial	1	negative	200397860042_R06C01	SHH	0.99	SHH-1A	WT	no further alterations	WT			12	1	0		5.5	5.4	6.1	90.585		positive	positive	negative	focal
222	ATRT	female	supratentorial	28	negative	200397860050_R02C02	SHH	0.99	SHH-1B	WT	losses 13,14q,18,19 gain chr21	WT	NM_003073.5:c.655T>C(p.Ser219Pro) (Exon 5) homozygous	WT	29	0	1		2.5	2.2	2.5	6.875		positive	positive	negative	positive
225	ATRT	female	infratentorial and supratentorial	0	negative	200397860107_R04C02	SHH	0.99	SHH-2	WT	gain chr8	WT	NM_003073.5:c.141C>A(p.Tyr47Ter) (Exon 2) NM_003073.5:c.1144del(p.Ala382ProfsTer101) (Exon 9)	WT	2	1	0		3.9	2.8	2.4	13.104		negative	negative	negative	focal
226	ATRT	male	supratentorial	0	negative	202066270002_R02C01	SHH	0.99	SHH-2	delSMARCB1;delSMARCB1	no further alterations	homozygous deletion	WT	delSMARCB1; delSMARCB1	22	1	0		4.5	3.7	3.5	29.1375
230	ATRT	female	infratentorial	1	negative	200772280055_R02C01	SHH	0.99	SHH-2	del22q	no further alterations	heterozygous deletion	WT	delTBX1_NIPSNAP1	17	0	1		3.9	3.5	4.8	32.76
231	ATRT	female	infratentorial	1	negative	200876170031_R03C01	SHH	0.99	SHH-2	del22q;delSMARCB1	no further alterations	homozygous deletion			17	1	1							negative	negative		positive
233	ATRT	female	infratentorial	0	negative	200925700157_R06C01	SHH	0.97	SHH-1A	WT	no further alterations	WT	NM_003073.5:c.1144del(p.Ala382ProfsTer101) (Exon 9) homozygous	WT	15	1	0		3.7	3	3.3	18.315		negative	negative	negative	positive
240	ATRT	female	infratentorial and supratentorial	2	negative	201465910039_R07C01	SHH	0.99	SHH-2	del22q	chr10 loss	heterozygous deletion	NM_003073.5:c.472C>T (p.Arg158Ter) (Exon 4)	delTBX1_NIPSNAP1	0	1	0		6	5.9	5.9	104.43		negative	negative	negative	focal
250	ATRT	female	supratentorial	2	negative	201194000036_R03C01	SHH	0.97	SHH-1A	WT	no further alterations	WT	NM_003073.5:c.601C>T(p.Arg201Ter) (Exon 5) homozygous	WT	49	0	0		5.5	5.5	5.1	77.1375		negative	negative	negative	negative
251	ATRT	male	supratentorial	0	negative	201332340011_R04C01	SHH	0.98	SHH-1A	WT	no further alterations	WT	NM_003073.5:c.157C>T(p.Arg53Ter) (Exon 2) homozygous	WT	9	1	0		3.9	4.7	4.7	43.0755		positive	positive	negative	negative
256	ATRT	female	infratentorial	3	negative	201332340012_R06C01	SHH	0.8	SHH-2	del22q; delSMARCB1	no further alterations	homozygous deletion	WT		196	0	0		4	3.5	5	35		negative	negative	negative	positive
260	ATRT	male	infratentorial and supratentorial	1	negative	200397870044_R03C01	SHH	0.99	SHH-2	del22q	no further alterations	heterozygous deletion	NM_003073.5:c.727C>T(p.Gln243Ter) (Exon 6)	delTBX1_NIPSNAP1	11	0	1		5.8	3.5	4.4	44.66		negative	negative	negative	positive
268	ATRT	female	infratentorial and supratentorial	1	negative	200397870044_R04C01	SHH	0.98	SHH-2	del22q	chr10 loss	heterozygous deletion	NM_003073.5:c.233-2A>G (Intron 2)	delTBX1_NIPSNAP1	12	0	0		7.7	8	6.7	206.36		negative	negative	negative	positive
271	ATRT	male	supratentorial	7	negative	200397870044_R01C02	SHH	0.99	SHH-1B	del22q	no further alterations	heterozygous deletion	NM_003073.5:c.544C>T(p.Gln182Ter) (Exon 5)	delPPIL2_NIPSNAP1	60	0	0							positive	positive	negative	positive
272	ATRT	female	infratentorial	2	negative	200397870089_R04C01	SHH	0.99	SHH-1A	delSMARCB1;delSMARCB1	no further alterations	homozygous deletion	WT	not evaluable	11	0	1		4.2	3.8	n.u.			negative	negative	negative	negative
273	ATRT	male	infratentorial and supratentorial	0	negative	200397870089_R03C01	SHH	0.99	SHH-2	del22q	no further alterations	heterozygous deletion	NM_003073.5:c.472C>T (p.Arg158Ter) (Exon 4)	delTBX1_NIPSNAP1	7	0	1		5.5	4.8	5.7	75.24		negative	negative	negative	negative
274	ATRT	female	infratentorial	0	negative	201364900048_R08C01	SHH	0.99	SHH-2	WT	no further alterations	homozygous deletion			10	0	0		3.6	3.9	4.2	29.484		negative	negative	negative
276	ATRT	male	infratentorial and supratentorial	1	negative	200397870089_R05C02	SHH	0.99	SHH-2	del22q	no further alterations	heterozygous deletion	NM_003073.5:c.1148del(p.Pro383ArgfsTer100) (Exon 9)	delTBX1_NIPSNAP1	9	0	0		5.4	3.2	3.3	28.512		negative	negative	negative	positive
277	ATRT	female	supratentorial	1	negative	200397870089_R06C02	SHH	0.98	SHH-1A	del22q	no further alterations	heterozygous deletion	WT	delEx5;delEx8_Ex9; delTBX1_NIPSNAP1	10	0	0		11	6	n.u.			negative	negative	negative	positive
282	ATRT	female	infratentorial and supratentorial	1	negative	200397870107_R03C02	SHH	0.99	SHH-2	WT	gain chr2	WT	NM_003073.5:c.118C>T(p.Arg40Ter) (Exon 2) homozygous	WT	6	1	0		4.3	3	4.9	31.605		negative	negative	negative	negative
302	ATRT	male	infratentorial	1	negative	202128330096_R01C01	SHH	0.99	SHH-2	delSMARCB1;delSMARCB1	no further alterations	homozygous deletion			17	1	1		2.1	2.6	n.u.
303	ATRT	male	infratentorial and supratentorial	2	negative	202128330096_R02C01	SHH	0.99	SHH-2	del22q	no further alterations	heterozygous deletion	NM_003073.5:c.472C>T (p.Arg158Ter) (Exon 4)		25	1	0		6.5	5	5	81.25		negative	negative	negative	positive
322	ATRT	male	supratentorial	1	negative	202066270002_R07C01	SHH	0.98	SHH-1A	WT	no further alterations	WT			9	1	0		5	5.8	6.3	91.35		positive	negative	negative	negative
339	ATRT	female	supratentorial	26	negative	202128330008_R05C01	SHH	0.89	SHH-1B	delSMARCB1;delSMARCB1	gain chr1q, gain chr7, loss 16q	WT	WT	delEx1_Ex7;delEx1-7	4	0								positive	focal	negative	positive
370	ATRT	male	supratentorial	8	negative	202908540148_R05C01	SHH	0.97	SHH-1B	WT	no further alterations	WT	WT	delEx6:delEx6	27	0	0		6.3	3.5	3.5	38.5875		positive	negative	negative	negative
380	ATRT	male	supratentorial	27	negative	203068760186_R01C01	SHH	0.98	SHH-1B	delSMARCB1	gain 1q, gain 21q	heterozygous deletion			1	1								focal	focal	negative	positive
401	ATRT	female	infratentorial and supratentorial	1	negative	203665620048_R08C01	SHH	0.99	SHH-2	WT	no further alterations	WT	NM_003073.5:c.601C>T(p.Arg201Ter) (Exon 5)	delTBX1_SMARCB1	3	1	0		5.1	5	4.1	52.275		negative	negative	negative	focal
413	ATRT	male	supratentorial	2	negative	203824850089_R01C01	SHH	0.99	SHH-1A	del22q	1q gain	heterozygous deletion	NM_003073.5:c.1144del(p.Ala382ProfsTer101) (Exon 9)		9	0	0							positive	focal	negative	positive
414	ATRT	female	infratentorial	1	negative	203824850089_R02C01	SHH	0.99	SHH-2	del22q	no further alterations	heterozygous deletion	WT	delTBX1_NIPSNAP1	9	1	1							negative	negative	negative	positive
421	ATRT	male	supratentorial	3	negative	203808570084_R06C01	SHH	0.99	SHH-1A	del22q; delSMARCB1	no further alterations	homozygous deletion	WT	delSMARCB1; delTBX1_NIPSNAP1	5	0	1		6.8	7.7	8.2	214.676		positive	focal	negative	focal
432	ATRT	female	supratentorial	0	negative	203986510068_R06C01	SHH	0.94	SHH-1A	delSMARCB1;delSMARCB1	no further alterations	homozygous deletion	WT	delSMARCB1; delSMARCB1	10	0	1		4.1	3.5	3.8	27.265		focal	negative	negative	positive
433	ATRT	male	supratentorial	3	negative	203524210090_R07C01	SHH	0.99	SHH-1A	WT	no further alterations	WT	NM_003073.5:c.952C>T(p.Gln318Ter) (Exon 7)		18	0
448	ATRT	male	supratentorial	7	negative	204674430097_R03C01	SHH	0.99	SHH-1B	WT	no further alterations	WT	NM_003073.5:c.157C>T(p.Arg53Ter) (Exon 2) homozygous	WT	8	1	1		5	5.2	3.5	45.5		positive	negative	negative	positive
459	ATRT	female	supratentorial	12	negative	204776820007_R04C01	SHH	0.98	SHH-1B	WT	no further alterations	WT	NM_003073.5:c.157C>T(p.Arg53Ter) (Exon 2) homozygous	WT	7	0	0							positive	positive	negative	positive
462	ATRT	male	supratentorial	16	negative	204964480135_R04C01	SHH	0.94	SHH-1B	delSMARCB1;delSMARCB1	1q gain	homozygous deletion			7	0								positive	negative	negative	positive
