# Supplementary material for: ATRT–SHH comprises three molecular subgroups with characteristic clinical and histopathological features and prognostic significance
Source: Acta Neuropathol. 2022 Apr 30;143(6):697–711. doi: 10.1007/s00401-022-02424-5 (PMC9107423; doi:10.1007/s00401-022-02424-5)
Supplement: Supplementary file 3 — Supplementary file3 (XLSX 170 KB) [file 401_2022_2424_MOESM3_ESM.xlsx]

## Sheet: Cohort
Affymetrix_ID	SENTRIX_ID	ATRT_subgroup	SHH_subtype	References
dkfz0591	6247004023_R03C02	SHH	SHH-2	10.1016/j.celrep.2019.10.013; https://doi.org/10.1101/2021.12.19.473154
dkfz0592	6247004023_R04C02	SHH	SHH-2	10.1016/j.celrep.2019.10.013; https://doi.org/10.1101/2021.12.19.473154
dkfz0613	6247004024_R03C01	SHH	SHH-2	10.1016/j.celrep.2019.10.013; https://doi.org/10.1101/2021.12.19.473154
dkfz1161	6929718027_R01C01	SHH	SHH-2	10.1016/j.celrep.2019.10.013; https://doi.org/10.1101/2021.12.19.473154
dkfz1357	9376538156_R06C02	SHH	SHH-2	https://doi.org/10.1101/2021.12.19.473154
dkfz0931	8622007061_R03C01	SHH	SHH-1B	10.1016/j.celrep.2019.10.013; https://doi.org/10.1101/2021.12.19.473154
dkfz1349	9376538156_R04C01	SHH	SHH-1B	10.1016/j.celrep.2019.10.013; https://doi.org/10.1101/2021.12.19.473154
dkfz1350	9376538156_R03C02	SHH	SHH-1B	10.1016/j.celrep.2019.10.013; https://doi.org/10.1101/2021.12.19.473154
fr_00b	9721367020_R03C02	SHH	SHH-1B	https://doi.org/10.1101/2021.12.19.473154
i007_017_1t1	201364900076_R05C01	SHH	SHH-1B	https://doi.org/10.1101/2021.12.19.473154
i049_004_1t1	200992270054_R02C01	SHH	SHH-1B	https://doi.org/10.1101/2021.12.19.473154
i105_002_1t1	201530470018_R05C01	SHH	SHH-1B	https://doi.org/10.1101/2021.12.19.473154
dkfz0024	6929793089_R02C02	SHH	SHH-1A	https://doi.org/10.1101/2021.12.19.473154
dkfz0322	5684819013_R02C01	SHH	SHH-1A	10.1016/j.celrep.2019.10.013; https://doi.org/10.1101/2021.12.19.473154
dkfz0536	6229017022_R02C02	SHH	SHH-1A	10.1016/j.celrep.2019.10.013; https://doi.org/10.1101/2021.12.19.473154
dkfz1046	9007217108_R02C02	SHH	SHH-1A	10.1016/j.celrep.2019.10.013; https://doi.org/10.1101/2021.12.19.473154
dkfz1301	9379086124_R05C01	SHH	SHH-1A	10.1016/j.celrep.2019.10.013; https://doi.org/10.1101/2021.12.19.473154
dkfz1707	6164621144_R01C01	SHH	SHH-1A	10.1016/j.celrep.2019.10.013; https://doi.org/10.1101/2021.12.19.473154
dkfz1882	9379086129_R01C02	SHH	SHH-1A	10.1016/j.celrep.2019.10.013; https://doi.org/10.1101/2021.12.19.473154
i014_002_1t1	200397860036_R05C02	SHH	SHH-1A	https://doi.org/10.1101/2021.12.19.473154
i026_004_1m1	200790260040_R04C01	SHH	SHH-1A	https://doi.org/10.1101/2021.12.19.473154
i044_012_9t1	203049640119_R05C01	SHH	SHH-1A	https://doi.org/10.1101/2021.12.19.473154
dkfz0418	6164621144_R03C02	TYR	/	10.1016/j.celrep.2019.10.013; https://doi.org/10.1101/2021.12.19.473154
dkfz0458	6164621144_R04C01	TYR	/	10.1016/j.celrep.2019.10.013; https://doi.org/10.1101/2021.12.19.473154
dkfz0459	6164621144_R05C01	TYR	/	10.1016/j.celrep.2019.10.013; https://doi.org/10.1101/2021.12.19.473154
dkfz0465	6164621144_R01C02	TYR	/	10.1016/j.celrep.2019.10.013; https://doi.org/10.1101/2021.12.19.473154
dkfz1097	6929718026_R05C02	TYR	/	10.1016/j.celrep.2019.10.013; https://doi.org/10.1101/2021.12.19.473154
dkfz1099	6929718017_R01C01	TYR	/	10.1016/j.celrep.2019.10.013; https://doi.org/10.1101/2021.12.19.473154
dkfz1100	6929718027_R02C01	TYR	/	10.1016/j.celrep.2019.10.013; https://doi.org/10.1101/2021.12.19.473154
dkfz1282	9379086124_R06C01	TYR	/	10.1016/j.celrep.2019.10.013; https://doi.org/10.1101/2021.12.19.473154
dkfz1283	9379086124_R01C02	TYR	/	10.1016/j.celrep.2019.10.013; https://doi.org/10.1101/2021.12.19.473154
dkfz1284	9379086124_R02C02	MYC	/	10.1016/j.celrep.2019.10.013; https://doi.org/10.1101/2021.12.19.473154
dkfz1300	9379086124_R04C01	MYC	/	10.1016/j.celrep.2019.10.013; https://doi.org/10.1101/2021.12.19.473154
dkfz1351	9376538156_R03C01	TYR	/	10.1016/j.celrep.2019.10.013; https://doi.org/10.1101/2021.12.19.473154
dkfz1358	9376538156_R06C01	TYR	/	i: https://doi.org/10.1101/2021.12.19.473154
dkfz1408	9407201021_R02C02	TYR	/	10.1016/j.celrep.2019.10.013; https://doi.org/10.1101/2021.12.19.473154
dkfz1708	9769100007_R02C02	TYR	/	10.1016/j.celrep.2019.10.013; https://doi.org/10.1101/2021.12.19.473154
dkfz1711	9969477098_R04C01	TYR	/	10.1016/j.celrep.2019.10.013; https://doi.org/10.1101/2021.12.19.473154
dkfz1877	9969477044_R04C02	MYC	/	10.1016/j.celrep.2019.10.013; https://doi.org/10.1101/2021.12.19.473154
dkfz1880	9376538156_R01C02	TYR	/	10.1016/j.celrep.2019.10.013; https://doi.org/10.1101/2021.12.19.473154
dkfz1883	9376538156_R02C02	MYC	/	https://doi.org/10.1101/2021.12.19.473154
dkfz1885	9855358035_R01C01	TYR	/	https://doi.org/10.1101/2021.12.19.473154
dkfz0456	6164621144_R03C01	MYC	/	10.1016/j.celrep.2019.10.013; https://doi.org/10.1101/2021.12.19.473154
dkfz1359	9376538156_R05C02	MYC	/	10.1016/j.celrep.2019.10.013; https://doi.org/10.1101/2021.12.19.473154
i333_108_1m1	203430580031_R02C01	MYC	/	https://doi.org/10.1101/2021.12.19.473154
i014_011_1m1	202250790160_R03C01	TYR	/	https://doi.org/10.1101/2021.12.19.473154
i040_006_xt1	203049640048_R03C01	TYR	/	https://doi.org/10.1101/2021.12.19.473154
i074_008_3m1	200397540041_R05C02	TYR	/	https://doi.org/10.1101/2021.12.19.473154
i074_013_4t1	201247480059_R03C01	TYR	/	https://doi.org/10.1101/2021.12.19.473154
i076_013_9t1	201530490056_R05C01	TYR	/	https://doi.org/10.1101/2021.12.19.473154

## Sheet: DE genes
Subtype	Gene	pvalue	Log2FC			Subtype	Gene	pvalue	Log2FC			Subtype	Gene	pvalue	Log2FC
SHH-1A	MEOX2	0.00780331	1319			SHH-1B	DOCK4-AS1	6560000000	1712			SHH-2	FRRS1	0.00764665	1.28703
SHH-1A	C15ORF56	0.020666	1058			SHH-1B	LGSN	0.000159724	1385			SHH-2	GAGE1	0.00542228	1.2113
SHH-1A	SNTG2	0.0174166	1019			SHH-1B	LOC100506016	0.00664998	1342			SHH-2	PVRL3-AS1	0.00698109	1.21098
SHH-1A	SI	0.0167501	1002			SHH-1B	DEFB108B	0.00374199	1315			SHH-2	EFCC1	0.00217106	1.17643
SHH-1A	OR1A1	0.000231693	0.992579			SHH-1B	DMBX1	0.028495	1180			SHH-2	LOC100287387	0.000202474	1.1735
SHH-1A	LINC01541	0.0282312	0.964698			SHH-1B	LOC441454	0.00881282	1145			SHH-2	NRG4	0.00229738	1.14451
SHH-1A	CHST6	0.00855012	0.948865			SHH-1B	KCNK15	0.0136858	1121			SHH-2	FAM19A4	0.00330449	1.12231
SHH-1A	MUC16	0.0442297	0.928881			SHH-1B	NBEAP1	0.00181844	1114			SHH-2	TFAP2B	0.0181847	1.11268
SHH-1A	LINC00690	0.0483381	0.911032			SHH-1B	LINC00700	0.00220881	1110			SHH-2	GRM7	0.0203611	1.10206
SHH-1A	ATP13A4-AS1	0.0281624	0.877319			SHH-1B	CCDC141	0.0466575	1108			SHH-2	TKTL1	0.00981601	1.10074
SHH-1A	HYPM	0.0117877	0.858999			SHH-1B	CRYBA4	0.0282698	1096			SHH-2	MARVELD3	0.000556435	1.09742
SHH-1A	LINC00624	0.00392269	0.798803			SHH-1B	ITGB6	0.0334486	1056			SHH-2	PTGFR	0.00145442	1.08657
SHH-1A	ABCC3	0.032831	0.781019			SHH-1B	LOC340090	0.00158255	1051			SHH-2	PDZRN3-AS1	0.0133294	1.07518
SHH-1A	IL17F	0.0254226	0.755159			SHH-1B	TLX3	5780000000	1009			SHH-2	POU6F2	0.0180311	1.06769
SHH-1A	KRT40	0.0477191	0.750837			SHH-1B	LOC101927972	0.0249372	1000			SHH-2	RGS9	6.5856e-06	1.06324
SHH-1A	EGF	0.0393421	0.70509			SHH-1B	ADGRF1	0.0117127	0.981908			SHH-2	BMP2	0.000868466	1.03737
SHH-1A	GCK	0.0329355	0.700461			SHH-1B	IFNA21	0.00197133	0.97353			SHH-2	FOXA2	0.0168508	1.01729
SHH-1A	ENAM	0.0118601	0.692439			SHH-1B	LOC101927237	0.0412183	0.968672			SHH-2	SLC18A1	0.0207955	1.00831
SHH-1A	WFDC1	0.0154426	0.686261			SHH-1B	PRR15	0.0069807	0.965016			SHH-2	POU6F2-AS2	0.0166865	1.00603
SHH-1A	SOWAHA	0.0442706	0.675028			SHH-1B	HIST1H2BA	0.00156274	0.964414			SHH-2	ABCA13	0.047207	0.996374
SHH-1A	IL21	0.0184871	0.665774			SHH-1B	LINC01487	0.0309239	0.953443			SHH-2	TMEM232	0.0120965	0.993575
SHH-1A	RGL4	0.040734	0.65378			SHH-1B	FLJ43315	0.0168354	0.953337			SHH-2	EN2	5.68035e-05	0.990567
SHH-1A	LOC101929181	0.0231298	0.645626			SHH-1B	FGF16	0.0345968	0.951283			SHH-2	MYLK3	0.00635226	0.981282
SHH-1A	KIAA0825	0.0120965	0.637379			SHH-1B	LOC101927495	0.00448364	0.932154			SHH-2	UNC13C	0.0375042	0.977743
SHH-1A	LOC284294	0.0457302	0.630174			SHH-1B	LOC101928521	0.0114287	0.928589			SHH-2	SSTR1	0.00363295	0.974214
SHH-1A	C20ORF85	0.0212789	0.627749			SHH-1B	LOC100129973	0.0189847	0.926536			SHH-2	CNTN3	0.0259754	0.969564
SHH-1A	GSN-AS1	0.0242885	0.621249			SHH-1B	LINC00960	0.00427009	0.924617			SHH-2	LINC00616	0.0279475	0.965837
SHH-1A	LINC00899	0.0199879	0.608109			SHH-1B	RNF212	0.0160105	0.921037			SHH-2	SPINK7	0.000681409	0.961862
SHH-1A	SALL1	0.00317517	0.605896			SHH-1B	LILRB5	0.00402723	0.910031			SHH-2	RSPO2	0.0174867	0.951888
SHH-1A	COL11A1	0.0010708	0.60113			SHH-1B	RGS9BP	0.007504	0.906882			SHH-2	LDHAL6A	0.00288216	0.944976
SHH-1A	LOC100996455	0.0248464	0.593596			SHH-1B	PBOV1	0.00531561	0.904116			SHH-2	PLA2G4E-AS1	0.00126988	0.939285
SHH-1A	PLIN1	0.0324444	0.593419			SHH-1B	SGCZ	0.0258862	0.897072			SHH-2	SCARA5	0.000718712	0.935484
SHH-1A	DIO3OS	0.0223092	0.591815			SHH-1B	C1ORF145	0.000782955	0.89602			SHH-2	SLC38A4	0.00933039	0.935107
SHH-1A	ALPK2	0.0432439	0.585447			SHH-1B	SLC26A4-AS1	0.0383908	0.895008			SHH-2	CNPY1	0.000552913	0.928123
SHH-1A	CCDC172	0.0438495	0.57199			SHH-1B	ERMN	0.0194869	0.894546			SHH-2	CRLF1	0.0180256	0.914425
SHH-1A	AZGP1P1	0.0267443	0.571791			SHH-1B	LOC101927829	0.0490007	0.885809			SHH-2	OR2L2	0.0197964	0.907878
SHH-1A	SEMA3D	0.0426702	0.563308			SHH-1B	ABCG5	0.0115055	0.880907			SHH-2	TWIST2	0.000843836	0.901057
SHH-1A	HSF5	0.0267016	0.548964			SHH-1B	KCNJ9	0.0300758	0.878408			SHH-2	CSTF3-AS1	0.0141556	0.899702
SHH-1A	BDKRB1	0.0331539	0.54772			SHH-1B	RFPL1	0.042194	0.877638			SHH-2	TAS2R45	0.0175205	0.896073
SHH-1A	KCNS2	0.00880066	0.545535			SHH-1B	LOC101928739	0.00681197	0.876748			SHH-2	PACRG-AS2	0.0110624	0.889362
SHH-1A	SOX6	0.000429144	0.536926			SHH-1B	KCNK9	0.0141508	0.873829			SHH-2	LOC100129620	0.0255183	0.88625
SHH-1A	REG3A	0.0326592	0.523449			SHH-1B	AACSP1	0.0159593	0.872129			SHH-2	CBLN4	0.00415871	0.885232
SHH-1A	ARPP21	0.00831124	0.516387			SHH-1B	KRTAP4-1	0.00347204	0.870105			SHH-2	LINC00242	0.0280076	0.884894
SHH-1A	NR5A2	0.0261692	0.51332			SHH-1B	BARX1-AS1	0.0011323	0.860698			SHH-2	CAMK2A	0.00154857	0.884515
SHH-1A	TNFRSF10D	0.0067565	0.505431			SHH-1B	IKZF3	0.00810929	0.859907			SHH-2	FOXA1	0.0160695	0.877597
SHH-1A	CRACR2B	0.0412348	0.502138			SHH-1B	RHBDL1	0.00437174	0.858245			SHH-2	ARHGEF26-AS1	0.00707315	0.873136
SHH-1A	LINC00161	0.0204144	0.501618			SHH-1B	LOC101929133	0.0185449	0.850183			SHH-2	CCDC140	0.000907438	0.854907
SHH-1A	FOXG1	0.0359998	0.486686			SHH-1B	CELP	0.0158107	0.840341			SHH-2	ANKRD31	0.0110504	0.850774
SHH-1A	GUCY2C	0.0415403	0.459641			SHH-1B	CACNA1H	0.00373614	0.840339			SHH-2	LENEP	0.00671954	0.841108
SHH-1A	FSTL4	0.0330678	0.45961			SHH-1B	GPR22	0.040937	0.832273			SHH-2	LOC101927248	0.00672845	0.83998
SHH-1A	AP1S3	0.0152954	0.456183			SHH-1B	LOC101927417	0.00305523	0.829605			SHH-2	ZFHX4-AS1	0.00767384	0.832549
SHH-1A	TMPRSS11D	0.00597798	0.453083			SHH-1B	LOC255177	0.0328309	0.826617			SHH-2	CDH8	0.00576354	0.831079
SHH-1A	LBP	0.00520884	0.45275			SHH-1B	LINC00955	0.00795736	0.820876			SHH-2	HS3ST3A1	0.00560817	0.830633
SHH-1A	C8ORF4	0.044224	0.445355			SHH-1B	LOC100631378	0.00806933	0.820209			SHH-2	GATA2-AS1	0.00991005	0.828406
SHH-1A	SLC10A4	0.04247	0.431254			SHH-1B	CSN1S1	0.0350752	0.816398			SHH-2	ALDH1A2	0.026512	0.826885
SHH-1A	OPLAH	0.0283043	0.421315			SHH-1B	IFNA7	0.000772848	0.816256			SHH-2	APOC3	0.00610145	0.825843
SHH-1A	LOC100996671	0.0116962	0.416187			SHH-1B	TEX29	0.00804282	0.8161			SHH-2	ANKRD44-IT1	0.0311209	0.823021
SHH-1A	C8ORF46	0.015977	0.415237			SHH-1B	MIR205	0.0312162	0.814224			SHH-2	OPRK1	0.00808281	0.819405
SHH-1A	DCAF4L1	0.0484458	0.410159			SHH-1B	BHLHE23	0.0205314	0.810761			SHH-2	CCBE1	0.0426704	0.816592
SHH-1A	RBPMS2	0.0118852	0.408883			SHH-1B	LINC00309	0.0417073	0.809388			SHH-2	RIT2	0.0233923	0.812916
SHH-1A	GSX1	0.0443915	0.406909			SHH-1B	JAKMIP3	0.0411432	0.807691			SHH-2	GNAO1	0.0231191	0.811245
SHH-1A	LOXL1-AS1	0.00351236	0.405775			SHH-1B	KCTD16	0.00529239	0.805136			SHH-2	LOC400965	0.00531903	0.806196
SHH-1A	SPSB1	0.0152918	0.392071			SHH-1B	LOC100506999	0.0338872	0.802144			SHH-2	HSD3B2	0.00458087	0.803644
SHH-1A	LOXL1	0.00997176	0.37834			SHH-1B	COX8C	0.0176124	0.798568			SHH-2	NPC1L1	0.00439828	0.802844
SHH-1A	LOC101929288	0.0479702	0.375959			SHH-1B	CYP4F62P	0.0451092	0.791149			SHH-2	GRIA4	0.0287975	0.80004
SHH-1A	HERC2P7	0.0384727	0.374976			SHH-1B	ASPG	0.00432689	0.789591			SHH-2	WDR86-AS1	0.0272871	0.796646
SHH-1A	C8ORF88	0.0301491	0.369824			SHH-1B	VN1R10P	0.00899586	0.785789			SHH-2	TUSC8	0.0242003	0.79589
SHH-1A	SLFNL1	0.0341366	0.36816			SHH-1B	FAM71F2	0.00227184	0.7837			SHH-2	ZNF208	0.00854152	0.793789
SHH-1A	TAC3	0.00929674	0.343864			SHH-1B	LOC101059948	0.00623759	0.782648			SHH-2	CFAP100	0.0281993	0.793704
SHH-1A	SST	0.0405096	0.331887			SHH-1B	DLGAP2-AS1	0.0127541	0.779364			SHH-2	MAL2	0.0160954	0.788997
SHH-1A	KIAA1161	0.019677	0.331102			SHH-1B	SORCS1	0.0291457	0.776895			SHH-2	LOC146513	0.022072	0.787946
SHH-1A	ADIRF-AS1	0.0208841	0.325403			SHH-1B	C1ORF116	0.00562214	0.77599			SHH-2	LOC400548	0.0328947	0.784439
SHH-1A	LHX3	0.0348255	0.317091			SHH-1B	LINC01350	0.0126449	0.773973			SHH-2	LOC101927760	0.00196548	0.782575
SHH-1A	PICK1	0.0429928	0.316587			SHH-1B	CYP51A1-AS1	0.0445952	0.76968			SHH-2	ZNF663P	0.0387726	0.782066
SHH-1A	KLRA1P	0.00884685	0.300744			SHH-1B	RIPPLY2	0.0312449	0.767735			SHH-2	GRIK1	0.00358595	0.775504
SHH-1A	SCG2	0.0336692	0.293382			SHH-1B	CCDC24	0.00954357	0.764001			SHH-2	NKAIN4	0.0476056	0.766725
SHH-1A	LOC338620	0.00274812	0.280531			SHH-1B	LINC01622	0.0149584	0.757949			SHH-2	LOC200830	0.00891789	0.763355
SHH-1A	HACD1	0.0291856	0.280281			SHH-1B	LINC00556	0.0123574	0.756695			SHH-2	TAS2R13	0.0133	0.760467
SHH-1A	NFKB2	0.0326914	0.27444			SHH-1B	CYAT1	0.00139487	0.755748			SHH-2	TNFRSF11B	0.0013899	0.760366
SHH-1A	CCDC61	0.0229497	0.274261			SHH-1B	WFDC3	0.000858036	0.751666			SHH-2	LOC100505824	0.0123912	0.754118
SHH-1A	LIMS1	0.0414351	0.273362			SHH-1B	LOC102724587	0.0335121	0.75162			SHH-2	DUSP21	0.0369236	0.753775
SHH-1A	SERPINE1	0.0431211	0.246036			SHH-1B	LOC729224	0.0142504	0.749468			SHH-2	RERG	0.000377588	0.744331
SHH-1A	LOXL2	0.0368343	0.232287			SHH-1B	CACNG3	0.0244058	0.748698			SHH-2	MMP20	0.0445553	0.743188
SHH-1A	MALT1	0.0420465	0.231764			SHH-1B	PMCH	0.0427464	0.7429			SHH-2	SYNPR	0.0328072	0.739018
SHH-1A	LRRN3	0.0272671	0.226708			SHH-1B	LOC100507534	0.0278025	0.740758			SHH-2	MGAM	0.0152501	0.738866
SHH-1A	KIAA0922	0.0115758	0.225561			SHH-1B	DEFB123	0.0308185	0.736074			SHH-2	ZRANB2-AS1	0.00621506	0.738815
SHH-1A	SERAC1	0.00615396	0.221938			SHH-1B	LIPJ	0.0250279	0.73101			SHH-2	EBF3	0.00281339	0.737328
SHH-1A	ZDHHC23	0.0287766	0.221515			SHH-1B	LOC100130815	0.0305499	0.728208			SHH-2	HS3ST1	0.00268032	0.736625
SHH-1A	LOC100289283	0.0366507	0.217356			SHH-1B	SLC13A1	0.0388956	0.72804			SHH-2	LOC100294362	0.0119514	0.730657
SHH-1A	NIPAL2	0.0303153	0.216873			SHH-1B	CYP2A13	0.0399611	0.725362			SHH-2	MIR17HG	0.0414032	0.730344
SHH-1A	CADM2	0.00948635	0.208981			SHH-1B	LYPD3	0.00440177	0.72387			SHH-2	LOC285857	0.0117943	0.72956
SHH-1A	SLC2A8	0.0171876	0.206869			SHH-1B	HAPLN2	0.00230091	0.718399			SHH-2	SLC12A1	0.0351389	0.729218
SHH-1A	SKIDA1	0.047188	0.205801			SHH-1B	CASQ2	0.0329062	0.718327			SHH-2	RMST	0.0296873	0.728255
SHH-1A	DGKH	0.0361387	0.205774			SHH-1B	NEUROD6	0.0312257	0.716562			SHH-2	NKAPP1	0.0308451	0.727831
SHH-1A	PRSS36	0.0474464	0.205612			SHH-1B	FGF3	0.0367794	0.716537			SHH-2	TEX12	0.0378386	0.725015
SHH-1A	TMEM184B	0.00180601	0.203489			SHH-1B	CCDC64	0.00572386	0.714003			SHH-2	CDH13	0.0163931	0.718567
SHH-1A	CD300LG	0.0464551	0.202166			SHH-1B	LOC101928861	0.0347235	0.712829			SHH-2	CCDC85A	0.00185847	0.713404
SHH-1A	FLNB	0.0188149	0.200549			SHH-1B	ART3	0.0486327	0.71023			SHH-2	EFCAB12	0.0335651	0.71018
SHH-1A	ABRACL	0.0137462	0.200092			SHH-1B	ZNF705G	0.0285334	0.70597			SHH-2	CELSR3-AS1	0.0293477	0.709335
SHH-1A	MYBL1	0.030941	0.199474			SHH-1B	CDRT15L2	0.00261713	0.701401			SHH-2	TTC41P	0.0421625	0.70879

## Sheet: GO_SHH1A
Category	Term	PValue	Count	Genes	Fold.Enrichment	Bonferroni	Benjamini	FDR
GOTERM_BP_DIRECT	GO:0007205~protein kinase C-activating G-protein coupled receptor signaling pathway	0.00438411	3	PICK1, BDKRB1, DGKH	29.8749	0.885881	1	1
GOTERM_BP_DIRECT	GO:0030198~extracellular matrix organization	0.0119744	5	COL11A1, SERPINE1, SERAC1, LOXL1, NFKB2	5.55367	0.997397	1	1
GOTERM_BP_DIRECT	GO:0032496~response to lipopolysaccharide	0.0159683	4	BDKRB1, LBP, LOXL1, NFKB2	7.45267	0.999648	1	1
GOTERM_BP_DIRECT	GO:0018057~peptidyl-lysine oxidation	0.0169409	2	LOXL1, LOXL2	115.516	0.999784	1	1
GOTERM_BP_DIRECT	GO:0050829~defense response to Gram-negative bacterium	0.0394094	3	SERPINE1, IL17F, LBP	9.4171	1	1	1
GOTERM_BP_DIRECT	GO:0021527~spinal cord association neuron differentiation	0.0401843	2	GSX1, LHX3	48.1318	1	1	1
GOTERM_BP_DIRECT	GO:0030199~collagen fibril organization	0.0499831	3	COL11A1, LOXL1, LOXL2	8.25117	1	1	1
GOTERM_BP_DIRECT	GO:0045944~positive regulation of transcription from RNA polymerase II promoter	0.0502857	9	SALL1, NR5A2, GSX1, LHX3, SERPINE1, IL17F, MEOX2, MYBL1, NFKB2	2.16955	1	1	1
GOTERM_BP_DIRECT	GO:0001525~angiogenesis	0.0522875	4	EGF, SERPINE1, MEOX2, SCG2	4.67678	1	1	1
GOTERM_BP_DIRECT	GO:0032332~positive regulation of chondrocyte differentiation	0.0628862	2	SOX6, LOXL2	30.3991	1	1	1
GOTERM_BP_DIRECT	GO:0061045~negative regulation of wound healing	0.0660859	2	SERPINE1, WFDC1	28.8791	1	1	1
GOTERM_BP_DIRECT	GO:0001502~cartilage condensation	0.0692748	2	COL11A1, SOX6	27.5039	1	1	1
GOTERM_BP_DIRECT	GO:0002092~positive regulation of receptor internalization	0.0850592	2	EGF, PICK1	22.2147	1	1	1
GOTERM_BP_DIRECT	GO:0007417~central nervous system development	0.0867034	3	SNTG2, GSX1, SOX6	6.01648	1	1	1
GOTERM_BP_DIRECT	GO:0007141~male meiosis I	0.0912988	2	MYBL1, SLC2A8	20.6279	1	1	1
GOTERM_BP_DIRECT	GO:0021983~pituitary gland development	0.0974966	2	SALL1, LHX3	19.2527	1	1	1

## Sheet: GO_SHH1B
Category	Term	PValue	Count	Genes	Fold.Enrichment	Bonferroni	Benjamini	FDR
GOTERM_BP_DIRECT	GO:0030322~stabilization of membrane potential	0.0422072	2	KCNK9, KCNK15	45.5271	0.999984	1	1
GOTERM_BP_DIRECT	GO:0034765~regulation of ion transmembrane transport	0.0453081	3	KCNJ9, KCNK15, CACNA1H	8.66373	0.999993	1	1
GOTERM_BP_DIRECT	GO:0002323~natural killer cell activation involved in immune response	0.0470565	2	IFNA7, IFNA21	40.7347	0.999996	1	1
GOTERM_BP_DIRECT	GO:0007417~central nervous system development	0.051528	3	DMBX1, TLX3, HAPLN2	8.06208	0.999999	1	1
GOTERM_BP_DIRECT	GO:0033141~positive regulation of peptidyl-serine phosphorylation of STAT protein	0.0518818	2	IFNA7, IFNA21	36.8552	0.999999	1	1
GOTERM_BP_DIRECT	GO:0002286~T cell activation involved in immune response	0.0638405	2	IFNA7, IFNA21	29.7677	1	1	1
GOTERM_BP_DIRECT	GO:0043330~response to exogenous dsRNA	0.0826677	2	IFNA7, IFNA21	22.7635	1	1	1
GOTERM_BP_DIRECT	GO:0042100~B cell proliferation	0.0849949	2	IFNA7, IFNA21	22.1131	1	1	1

## Sheet: GO_SHH2
Category	Term	PValue	Count	Genes	Fold.Enrichment	Bonferroni	Benjamini	FDR
GOTERM_BP_DIRECT	GO:0007215~glutamate receptor signaling pathway	0.00120708	3	GRIK1, SSTR1, GRIA4	56.9088	0.467661	0.353267	0.352591
GOTERM_BP_DIRECT	GO:0007268~chemical synaptic transmission	0.00135792	6	UNC13C, RIT2, GRM7, OPRK1, GRIK1, GRIA4	7.19294	0.508019	0.353267	0.352591
GOTERM_BP_DIRECT	GO:0071542~dopaminergic neuron differentiation	0.00203027	3	FOXA1, RSPO2, FOXA2	43.975	0.653849	0.353267	0.352591
GOTERM_BP_DIRECT	GO:0035249~synaptic transmission, glutamatergic	0.00376387	3	UNC13C, GRIK1, CDH8	32.2483	0.860326	0.491185	0.490244
GOTERM_BP_DIRECT	GO:0032355~response to estradiol	0.00485001	4	FOXA1, PTGFR, ALDH1A2, RGS9	11.5173	0.920965	0.506341	0.505371
GOTERM_BP_DIRECT	GO:0042489~negative regulation of odontogenesis of dentin-containing tooth	0.00608937	2	RSPO2, TNFRSF11B	322.483	0.958761	0.529775	0.52876
GOTERM_BP_DIRECT	GO:0007186~G-protein coupled receptor signaling pathway	0.00834531	10	GNAO1, PTGFR, GRM7, TAS2R45, TAS2R13, APOC3, OPRK1, OR2L2, SSTR1, RGS9	2.7681	0.987406	0.622322	0.62113
GOTERM_BP_DIRECT	GO:0060437~lung growth	0.0121423	2	MIR17HG, RSPO2	161.242	0.9983	0.734102	0.732695
GOTERM_BP_DIRECT	GO:0008285~negative regulation of cell proliferation	0.0126569	6	TFAP2B, BMP2, ALDH1A2, CDH13, SSTR1, RERG	4.23392	0.998705	0.734102	0.732695
GOTERM_BP_DIRECT	GO:0032489~regulation of Cdc42 protein signal transduction	0.0241396	2	RIT2, APOC3	80.6208	0.999997	1	1
GOTERM_BP_DIRECT	GO:0007275~multicellular organism development	0.0277371	6	POU6F2, EN2, TWIST2, EBF3, CDH8, LENEP	3.45518	1	1	1
GOTERM_BP_DIRECT	GO:2000049~positive regulation of cell-cell adhesion mediated by cadherin	0.0330435	2	FOXA1, FOXA2	58.6333	1	1	1
GOTERM_BP_DIRECT	GO:0030902~hindbrain development	0.0477061	2	ALDH1A2, EN2	40.3104	1	1	1
GOTERM_BP_DIRECT	GO:0060441~epithelial tube branching involved in lung morphogenesis	0.0506123	2	FOXA1, RSPO2	37.9392	1	1	1
GOTERM_BP_DIRECT	GO:0055078~sodium ion homeostasis	0.0506123	2	TFAP2B, SLC12A1	37.9392	1	1	1
GOTERM_BP_DIRECT	GO:0035235~ionotropic glutamate receptor signaling pathway	0.0563985	2	GRIK1, GRIA4	33.9456	1	1	1
GOTERM_BP_DIRECT	GO:0042493~response to drug	0.056724	4	GNAO1, TFAP2B, NPC1L1, TNFRSF11B	4.51026	1	1	1
GOTERM_BP_DIRECT	GO:0007212~dopamine receptor signaling pathway	0.0592786	2	GNAO1, RGS9	32.2483	1	1	1
GOTERM_BP_DIRECT	GO:0055075~potassium ion homeostasis	0.0592786	2	TFAP2B, SLC12A1	32.2483	1	1	1
GOTERM_BP_DIRECT	GO:0042157~lipoprotein metabolic process	0.0650129	2	NPC1L1, APOC3	29.3167	1	1	1
GOTERM_BP_DIRECT	GO:0045944~positive regulation of transcription from RNA polymerase II promoter	0.0709996	8	FOXA1, TFAP2B, BMP2, RIT2, ZNF208, EN2, CDH13, FOXA2	2.15348	1	1	1
GOTERM_BP_DIRECT	GO:0043524~negative regulation of neuron apoptotic process	0.0784771	3	TFAP2B, EN2, CRLF1	6.3648	1	1	1
GOTERM_BP_DIRECT	GO:0050909~sensory perception of taste	0.0876086	2	TAS2R45, TAS2R13	21.4989	1	1	1
GOTERM_BP_DIRECT	GO:0043278~response to morphine	0.0931731	2	GNAO1, OPRK1	20.1552	1	1	1
GOTERM_BP_DIRECT	GO:1900745~positive regulation of p38MAPK cascade	0.0931731	2	BMP2, OPRK1	20.1552	1	1	1
GOTERM_BP_DIRECT	GO:0035115~embryonic forelimb morphogenesis	0.0931731	2	ALDH1A2, RSPO2	20.1552	1	1	1
GOTERM_BP_DIRECT	GO:0002040~sprouting angiogenesis	0.0931731	2	CCBE1, CDH13	20.1552	1	1	1
GOTERM_BP_DIRECT	GO:0051966~regulation of synaptic transmission, glutamatergic	0.0931731	2	GRM7, GRIK1	20.1552	1	1	1
GOTERM_BP_DIRECT	GO:2000310~regulation of NMDA receptor activity	0.0931731	2	CAMK2A, GRIA4	20.1552	1	1	1
